# Supplementary material for: Synthesis, Optimization, and Evaluation of a New Sustained-Release Food Formulation for Polygonatum sibiricum Polysaccharide
Source: Foods. 2026 Jan 2;15(1):147. doi: 10.3390/foods15010147 (PMC12785529; doi:10.3390/foods15010147)
Supplement: Supplementary file 1 [file foods-15-00147-s001.zip]

Archive with 1 entries (1 files):
- foods-3997576-supplementary.pdf
